# Supplementary material for: Dyslexia Polygenic Index and Socio-Economic Status Interaction Effects on Reading Skills in Australia and the United Kingdom
Source: Behav Genet. 2025 Sep 24;55(5):395–406. doi: 10.1007/s10519-025-10230-4 (PMC12494669; doi:10.1007/s10519-025-10230-4)
Supplement: Supplementary file 1 — Supplementary file1 (TXT 12 KB) [file 10519_2025_10230_MOESM1_ESM.txt]

---
title: "Brisbane data analysis"
author: "Diana Bicona"
date: "28/06/2025"
output:
  html_document: default
  word_document: default
---

```{r include=FALSE}
library(r2glmm)
library(tidyverse) 
library(gridExtra)
library(psych)
library(pheatmap)
library(sjPlot)
library(data.table)
library(knitr)
library(kableExtra)
library(nlme)
library(ggplot2)
library(simr)
full_data=read.table(file="AnalysisPhenotypes_BATS_phenotypescovariates_withPRS.txt",header=T,sep='\t')
school_data = read.csv(file= "School_Data.csv")
SES_data = read.csv(file= "FAM_SES.csv")
```

```{r echo=FALSE}
#Creating separate data set for PCA analysis pca_data and a seperate dataset for main analysis consisting of variables of interest
pca_variables<- c("READING_IRREGULAR_CORRECT", "READING_REGULAR_CORRECT", "READING_NONWORD_CORRECT",  
            "SPELLING_IRREGULAR_CORRECT", "SPELLING_REGULAR_CORRECT", "SPELLING_NONWORD_CORRECT")

myvars<- c("FID", "IID" ,"Std_S7", "Std_S8", "FAM_ID", "ZYGOSITY","READING_IRREGULAR_CORRECT", "READING_REGULAR_CORRECT", "READING_NONWORD_CORRECT",  
            "SPELLING_IRREGULAR_CORRECT", "SPELLING_REGULAR_CORRECT", "SPELLING_NONWORD_CORRECT", "PC1","PC2", "PC3","PC4","PC5", "PC6","PC7","PC8",
            "PC9","PC10","PC11", "PC12","PC13","PC14", "PC15","PC16","PC17", "PC18","PC19","PC20", "ImputationRun_Hap","ImputationRun_GSA", "SEX01", "RD1.age", "RD2.age")
pca_data <- full_data[pca_variables]
pca_data[is.na(pca_data)] <- 0
twin_data <- full_data[myvars]

```
```{r echo=FALSE}
alpha(pca_data)
```

```{r echo=FALSE}
#Exploring average age and SD of age
knitr::kable(full_data %>% 
  summarise(
    N_families = n_distinct(FID),
    N_individuals = n_distinct(IID),
    Average_Age= round(mean(RD1.age, na.rm = TRUE), 1), 
    SD_Age = round(sd(RD1.age, na.rm = TRUE), 1),
    ))
```

```{r}
#Explore male/female ratio
library( data.table )
setDT(full_data)[ , 100 * .N / nrow( full_data ), by = SEX ]

```

```{r echo= FALSE}
#Summary of reading and spelling scores
knitr::kable(pca_data %>% 
  summarise(across(everything(), list(M = mean, SD = sd))) %>%
  pivot_longer(everything()) %>% 
  mutate(
    value = round(value, 2),
    name = str_replace(name, '_M', '.M'),
    name = str_replace(name, '_SD', '.SD')
  ) %>%
  separate(name, into = c('Variable', 'summary'), sep = '\\.') %>%
  pivot_wider(names_from = summary, values_from = value), caption = "Summary") %>%
  kable_styling("striped")
```

```{r  echo=FALSE}
#Exploring the data
summary(pca_data)
```

```{r echo=FALSE}

R <- cor(pca_data)

pheatmap(R, breaks = seq(-1, 1, length.out = 100))
```

```{r echo=FALSE}
#Show that the correlation matrix and the covariance matrix of the standardized variables are identical
all.equal(cor(pca_data), cov(scale(pca_data)))
```

```{r}
#As the standard deviations in summary stats were quite different (and so will the variances), I will perform PCA using the correlation matrix. 
language_pca <- principal(pca_data, nfactors = ncol(pca_data), covar = FALSE, rotate = 'none')
language_pca$loadings
```

```{r}
#Running a few tests to confirm a general factor - parallel analysis and scree plot suggests 1 
fa.parallel(pca_data, fa="pc", quant=.95)
```

```{r tab2, echo=FALSE, out.height="50%"}
#PCA loadings in a table
loadings <- language_pca$loadings[, 1]
knitr::kable(loadings, caption = "Principal Component Analysis Loadings", digits= 2) %>%
  kable_styling("striped")
```

```{r echo=FALSE }
twin_data <- 
  twin_data %>% mutate(
    skills_score1 = language_pca$scores[,1],
    prs = scale(twin_data$Std_S8)
  )
  
```


```{r echo=FALSE }
#Regressing PCA component on age, age squared, sex)
pca_score_Z = lm(data=twin_data,skills_score1 ~ RD1.age + I(RD1.age^2) + SEX01, na.action=na.exclude)
twin_data$pca_score_Z <- rstandard(pca_score_Z)
```

```{r echo=FALSE }
library(ggplot2)

ggplot(data=twin_data, aes(x=pca_score_Z))+
  geom_histogram(fill='deeppink3', color = 'black')+
  labs(title="Histogram of residuals", x="Residuals", y="Frequency")

```

```{r}

# Count the number of outliers
count_below_4 <- sum(twin_data$pca_score_Z < -4, na.rm=TRUE)

count_below_4
```

```{r echo=FALSE }
# Outliers[Residuals lower than -4] replaced to NA
twin_data$pca_score_Z[twin_data$pca_score_Z < -4]<-NA 
```

```{r echo=FALSE }
#Let's see how the histogram looks now
ggplot(data=twin_data, aes(x=pca_score_Z))+
  geom_histogram(fill='deeppink3', color = 'black')+
  labs(title="Histogram of residuals", x="Residuals", y="Frequency")
```

```{r echo=FALSE }
#Data recoded to distinguish between less categories: MZs, DZs/other siblings and NAs
twin_data$twin[twin_data$ZYGOSITY==1 | twin_data$ZYGOSITY==2]<-1
twin_data$twin[twin_data$ZYGOSITY==3 | twin_data$ZYGOSITY==4| twin_data$ZYGOSITY==5| twin_data$ZYGOSITY==6]<-2
twin_data$twin[is.na(twin_data$twin)]<-0

twin_data$gen[twin_data$ZYGOSITY==1 | twin_data$ZYGOSITY==2]<-1
twin_data$gen[twin_data$ZYGOSITY==3 | twin_data$ZYGOSITY==4| twin_data$ZYGOSITY==5| twin_data$ZYGOSITY==6]<-0
twin_data$gen[is.na(twin_data$gen)]<-0


```

```{r echo=FALSE }
#Retaining one MZ only, creating the dataset
dataMZs <- subset(twin_data, twin_data$twin == 1)

# Randomize row order before removing duplicates
set.seed(123)  # Ensures reproducibility
dataMZs <- dataMZs[sample(nrow(dataMZs)), ]  #random selection

# Keep only one twin per family
dataMZs <- dataMZs[!duplicated(dataMZs$FAM_ID), ]
dataDZs <- subset(twin_data, (twin_data$gen==0))
data1<- data.frame(rbind(dataMZs, dataDZs))


```


```{r}
#Scaling ancestry components as otherwise the model using them as covariates had trouble loading
data1 <- data1 %>%
  mutate(across(starts_with("PC"), ~ as.numeric(scale(.))))
```


```{r}
install.packages("lmerTest")  # if not already installed
library(lmerTest)

# Refit your model using lmerTest (same syntax)
model <- lmer(pca_score_Z ~ prs + PC1 + PC2 + PC3 + PC4 + PC5 + PC6 + PC7 +  
                PC8 + PC9 + PC10 + PC11 + PC12 + PC13 + PC14 + PC15 + PC16 +  
                PC17 + PC18 + PC19 + PC20 + ImputationRun_Hap + (1 | FAM_ID), 
              data = data1)

# Now this will show p-values
summary(model)
```
```{r}
library(parameters)
so1 <- standardize_parameters(model)
print(so1)
```


```{r echo=FALSE }
#Looking at variance explained - using composite score, PRS explains 3.7% of variance. In GWAS Nature Genetics article it was up to 3.6%
r2beta(model)
```

```{r}
#summary of SES data
knitr::kable(SES_data %>% 
  summarise(
    N_families = n_distinct(F_ID),
    N_individuals = n_distinct(ID),
    Average_SEI= round(mean(TM.SEI, na.rm = TRUE), 1), 
    SD_SEI= round(sd(TM.SEI, na.rm = TRUE), 1),
    ))
```

```{r}
hist(SES_data$TM.SEI)
```

```{r echo=FALSE}
#Reducing the SES data to use average family SES index
SES_data_reduced <- 
  SES_data %>%
  group_by(F_ID) %>%
  summarise(
    SEI = mean(TM.SEI, na.rm = TRUE),  # Calculate the average SEI per family
    .groups = "drop"  # Ensure no residual grouping
  )
```

```{r echo=FALSE}
#Removing the duplicates, merging the data for SES model
SES_data_reduced <- SES_data_reduced[!duplicated(SES_data_reduced$F_ID), ]
```

```{r}

SES_data_reduced$F_ID <- trimws(SES_data_reduced$F_ID)
data1$FAM_ID <- trimws(data1$FAM_ID)
```

```{r}
data2<- merge(data1, SES_data_reduced,by.x="FAM_ID", by.y="F_ID")

```

```{r echo=FALSE }
#SES is given in a score of 0-100, standardising it for the effect to be more interpretable
data2<- data2%>%
  mutate(
    SES_s = scale(SEI)
  )

```

```{r}
ggplot(data=data2, aes(x=SES_s))+
  geom_histogram(fill='deeppink3', color = 'black')+
  labs(title="Histogram of residuals", x="Residuals", y="Frequency")
```

```{r}
ggplot(data=data2, aes(x=pca_score_Z))+
  geom_histogram(fill='deeppink3', color = 'black')+
  labs(title="Histogram of residuals", x="Residuals", y="Frequency")
```

```{r echo=FALSE}
#From 716 families from SES data and 767 families from polygenic score data, there's 604 families when merged
knitr::kable(data2 %>% 
  summarise(
    N_families = n_distinct(FAM_ID),
    N_individuals = n_distinct(IID),
    ))
```
```{r}
setdiff(data1$FAM_ID, SES_data_reduced$F_ID)
```
```{r}
setdiff(SES_data_reduced$F_ID, data1$FAM_ID)
```
```{r}
str(SES_data_reduced$F_ID)  # Check F_ID type
str(data1$FAM_ID)
```

```{r}
library(dplyr)

# Count unique individuals (IID) per family (FAM_ID)
family_distribution <- data2 %>%
  group_by(FAM_ID) %>%
  summarise(num_individuals = n_distinct(IID), .groups = "drop") %>%
  count(num_individuals, name = "num_families")

# View the distribution of family sizes
print(family_distribution)
```

```{r}
library(dplyr)

# Count unique individuals (IID) per family (FAM_ID)
family_distribution1 <- full_data %>%
  group_by(FID) %>%
  summarise(num_individuals = n_distinct(IID), .groups = "drop") %>%
  count(num_individuals, name = "num_families")

# View the distribution of family sizes
print(family_distribution1)
```


```{r echo=FALSE}
data2$SESgroups <- cut(data2$SEI,
              breaks=c(0, 30, 70, 100),
              labels=c('Low', 'Average', 'High'))
```

```{r}
aggregate(prs ~ SESgroups, data = data2, mean)
```

```{r echo=FALSE }
#Exploring the SES and interaction
model2 <- lmer(pca_score_Z ~ prs*SES_s + PC1 + PC2 + PC3 + PC4 + PC5 + PC6 + PC7 + PC8 + PC9 + PC10 + PC11 + PC12 + PC13 + PC14 + PC15 + PC16 + PC17 + PC18 + PC19 + PC20 + ImputationRun_Hap + (1|FAM_ID), data=data2, na.action=na.exclude)
```

```{r echo=FALSE }
summary(model2)
```
```{r}

```

```{r echo=FALSE }
library(r2glmm)
r2beta(model2,method = "nsj", partial = TRUE)
```

```{r}
#Power calculations
# Parameters
n_sim <- 1000
interaction_effect <- 0.03  # Interaction effect size
n_groups <- 604             # Number of groups (families)
n_total <- 1307             # Total sample size
p_values <- numeric(n_sim)

# Simulate data and fit the model repeatedly
set.seed(123)  # For reproducibility
for (i in 1:n_sim) {
  # Simulate data
  data <- data.frame(
    FAM_ID = rep(1:n_groups, each = ceiling(n_total / n_groups), length.out = n_total), # Family grouping
    prs = rnorm(n_total, mean = 0, sd = 1),  # Predictor 1
    SES_s = rnorm(n_total, mean = 0, sd = 1)    # Predictor 2
  )
  random_intercepts <- rnorm(n_groups, mean = 0, sd = 1)  # Random intercepts
  # Simulate the outcome with interaction effect
  data$pca_score_Z <- random_intercepts[data$FAM_ID] +
    interaction_effect * data$prs * data$SES_s +  # Interaction term
    rnorm(n_total, mean = 0, sd = 1)  # Residual noise

  # Fit the mixed-effects model
  model <- lme(fixed = pca_score_Z ~ prs * SES_s, 
               random = ~ 1 | FAM_ID, 
               data = data, 
               na.action = na.exclude)

  # Extract p-value for the interaction effect
  p_values[i] <- summary(model)$tTable["prs:SES_s", "p-value"]
}

# Calculate power
power <- mean(p_values < 0.05)
cat("Estimated power:", power)
```


```{r echo=FALSE }

data3<- merge(data1, school_data, by="IID")
data4<- merge(data3, data2, by= "IID")
knitr::kable(data4 %>% 
  group_by(school_type)%>%
  summarise(
    N_individuals = n_distinct(IID)
    ))
```

```{r}
library(dplyr)
library(knitr)

knitr::kable(
  data2 %>% 
    group_by(SESgroups) %>%
    summarise(
      Average_PRS = round(mean(prs), 2),
      SD_PRS = round(sd(prs), 2),
      Group_Size = n()
    ), 
  caption = "Average Polygenic Scores and Standard Deviations in different SES levels"
)
```

```{r}

#The school type sample is quite small - looking at how PRS explain variance here
prsmodelschool <- lmer(pca_score_Z ~ prs + PC1 + PC2 + PC3 + PC4 + PC5 + PC6 + PC7 + PC8 + PC9 + PC10 + PC11 + PC12 + PC13 + PC14 + PC15 + PC16 + PC17 + PC18 + PC19 + PC20 + ImputationRun_Hap + (1|FAM_ID), data=data3, na.action=na.exclude)
summary(prsmodelschool)
```

```{r}
#half of the explained variance than in the larger sample
r2beta(prsmodelschool)
```

```{r echo=FALSE }

#school model
model4 <- lmer(pca_score_Z ~ prs * type + PC1 + PC2 + PC3 + PC4 + PC5 + PC6 + PC7 + PC8 + PC9 + PC10 + PC11 + PC12 + PC13 + PC14 + PC15 + PC16 + PC17 + PC18 + PC19 + PC20 + ImputationRun_Hap  + (1|FAM_ID), data=data3, na.action=na.exclude)
```

```{r echo=FALSE }

summary(model4)
```

```{r}

r2beta(model4)
```

```{r}

model5 <- lmer(pca_score_Z.x ~ type *prs.x +SES_s + PC1.x + PC2.x + PC3.x + PC4.x + PC5.x + PC6.x + PC7.x + PC8.x + PC9.x + PC10.x + PC11.x + PC12.x + PC13.x + PC14.x + PC15.x + PC16.x + PC17.x + PC18.x + PC19.x + PC20.x + ImputationRun_Hap.x + (1|FAM_ID.x), data=data4, na.action=na.exclude)
```

```{r}

summary(model5)
```

```{r}

r2beta(model5)

```
