# Supplementary material for: Dyslexia Polygenic Index and Socio-Economic Status Interaction Effects on Reading Skills in Australia and the United Kingdom
Source: Behav Genet. 2025 Sep 24;55(5):395–406. doi: 10.1007/s10519-025-10230-4 (PMC12494669; doi:10.1007/s10519-025-10230-4)
Supplement: Supplementary file 2 — Supplementary file2 (TXT 14 KB) [file 10519_2025_10230_MOESM2_ESM.txt]

---
title: "Data Analysis in NCDS"
author: "Dian Bicona"
date: "28/06/2025"
output: html_document
---
```{r include=FALSE}
library(r2glmm)
library(tidyverse)  # data manipulation and visualization
library(gridExtra)
library(psych)
library(pheatmap)
library(sjPlot)
library(data.table)
library(knitr)
library(kableExtra)
library(naniar)
library(dplyr)
```

```{r include= FALSE} 
#Reading in NCDS polygenic scores
ncds_data <- read.table(file = "prs.score.DYSLEXIA.all_score", header = TRUE)
ncds_head <- read.table(file= "ncds_head.csv", header  = TRUE, sep= ",")
ncds <- read.table(file="language_and_reading_measures_for_Diana.csv", header= TRUE, sep=",")
ncds_ancestry <- read.table(file = "NCDS_ancestry_components.csv", header= TRUE, sep=",")
```

```{r include= FALSE}
#Tidying up the datasets before merging
ncds_head <- ncds_head %>%
  group_by(iid) %>%
  mutate(
    IID = sub(".*_", "", iid)
  )
ncds<- ncds %>%
  mutate(
    IID = lucid
  )
#merging the data together
ncds_full<- merge(ncds_data, ncds_head, by="IID")
ncds_full<- merge(ncds_full, ncds, by= "IID")
ncds_full<-merge(ncds_full,ncds_ancestry, by="iid")
ncds_full$Std_PRS <- scale(ncds_full$Pt_1)
```

```{r}
#checking the sample size
knitr::kable(ncds_full %>% 
  summarise(
    N_individuals = n_distinct(IID)
    ))
```
```{r echo=FALSE}
# creeating data sets for PCA
pca7 <- ncds_full[c("N68", "N81", "N92")]
pca16 <- ncds_full[c("N2928", "N2245")]
```

```{r echo= FALSE}
#tidying up PCA datasets
pca7$N68<- na_if(pca7$N68, -1)
pca7$N81<- na_if(pca7$N81, -1)
pca7$N92<- na_if(pca7$N92, -1)
pca7$N92<- na_if(pca7$N92, 0)


```


```{r echo=FALSE}
#reverse code some variables for age 7 PCA
pca7<- na.omit(pca7)
pca7$N81 = 8 - pca7$N81
pca7$N68 = 6 - pca7$N68
```

```{r echo=FALSE}
#getting rid of NAs
pca7$N81<- na_if(pca7$N81, 7)
pca7<- na.omit(pca7)
```

```{r echo=FALSE}
#Exploring the distribution of scores for each measure
hist(pca7$N68)

```

Normally distributed

```{r echo=FALSE}
hist(pca7$N81)

```
Non-normal distribution, moderately skewness

```{r echo=FALSE}
hist(pca7$N92)
```
Non normal distribution, highly skewed

``` {r echo=FALSE}
#scaling the variables prior to PCA
pca7 <- pca7 %>%
  mutate(
    N68 = scale(N68),
    N81 = scale(N81),
    N92 = scale(N92)
  )

```

```{r echo=FALSE}
psych::alpha(pca7)
```


```{r echo=FALSE}
#Correlation matrix
Rpca <- cor(pca7)

pheatmap(Rpca, breaks = seq(-1, 1, length.out = 100))
```


```{r echo=FALSE}
#Conducting the PCA for Age 7
age7_pca <- principal(pca7, nfactors = ncol(pca7), covar = TRUE, rotate = 'none')
age7_pca$loadings


```

```{r}
omega(pca7, nfactors=1)
```

```{r}
fa.parallel(pca7, fa="pc", quant=.95)
```

```{r echo=FALSE}
#Loadings in a table
loadings7 <- age7_pca$loadings[, 1:1]
knitr::kable(loadings7, caption = "PC 1", digits= 2) %>%
  kable_styling("striped")
```


```{r echo=FALSE}
#Data manipulation for Age 16 PCA
pca16$N2928<- na_if(pca16$N2928, -1)
pca16$N2245<- na_if(pca16$N2245, -1)
pca16$N2245 <- na_if(pca16$N2245, 6)

pca16<- na.omit(pca16)


```


```{r echo=FALSE}
#Data manipulation for Age 16 PCA; changing the sex variable so it's binary in R
pca16$N2245<- 6 - pca16$N2245
ncds_full$sex<- ncds_full$sex -1

```


```{r echo=FALSE}
#Summary stats for Age 16 variables
knitr::kable(pca16 %>% 
  summarise(across(everything(), list(M = mean, SD = sd))) %>%
  pivot_longer(everything()) %>% 
  mutate(
    value = round(value, 2),
    name = str_replace(name, '_M', '.M'),
    name = str_replace(name, '_SD', '.SD')
  ) %>%
  separate(name, into = c('Variable', 'summary'), sep = '\\.') %>%
  pivot_wider(names_from = summary, values_from = value), caption = "Summary") %>%
  kable_styling("striped")


```


```{r echo=FALSE}
#Scaling the variables for Age 16 PCA
pca16 <- pca16 %>%
  mutate(
    N2928= scale(N2928),
    N2245 = scale(N2245)
  )

```

```{r echo=FALSE}
psych::alpha(pca16)
```
```{r}
omega(pca16, nfactors=1)
```

```{r echo=FALSE}

Rpca16 <- cor(pca16)

pheatmap(Rpca16, breaks = seq(-1, 1, length.out = 100))


```
```{r echo=FALSE}

age16pca <- principal(pca16, nfactors = ncol(pca16), covar = FALSE, rotate = 'none')
age16pca$loadings
```
```{r}
fa.parallel(pca16, fa="pc", quant=.95)
```

```{r}
#Loadings in a table
loadings <- age16pca$loadings[, 1:1]
knitr::kable(loadings, caption = "PC 1", digits= 2) %>%
  kable_styling("striped")
```


```{r}
#Recoding SES categories in the full dataset
ncds_full$SES <- NA # Initialize with NA
ncds_full$SES[ncds_full$N190 == 2] <- 8
ncds_full$SES[ncds_full$N190 == 3] <- 7
ncds_full$SES[ncds_full$N190 == 4] <- 6
ncds_full$SES[ncds_full$N190 == 5] <- 5
ncds_full$SES[ncds_full$N190 == 6] <- 4
ncds_full$SES[ncds_full$N190 == 7] <- 3
ncds_full$SES[ncds_full$N190 == 8] <- 2
ncds_full$SES[ncds_full$N190 == 1] <- 1
ncds_full$SES[is.na(ncds_full$N190) | ncds_full$N190 == -1] <- NA 

```


```{r}
#Manipulating the dataset for Age 7 model, getting rid of NAs to match PCA dataset, etc
age7 <- ncds_full[c("iid", "IID", "Pt_1", "Pt_5e.08", "Pt_5e.05","Pt_0.001", "sex", "Array", "N68", "N81", "N92", "SES", "Std_PRS")]
age7 <- merge(age7, ncds_ancestry, by = "iid")
age7$N68<- na_if(age7$N68, -1)
age7$N81<- na_if(age7$N81, -1)
age7$N81<- na_if(age7$N81, 1)
age7$N92<- na_if(age7$N92, -1)
age7$N92<- na_if(age7$N92, 0)
age7 <- age7[complete.cases(age7[ , c('N68', 'N81', 'N92')]), ] 
age7$SES<- na_if(age7$SES, 0)
age7 <- 
  age7 %>% mutate(
    reading_composite = age7_pca$scores[,1]
  )
  

```
"PC1", "PC2", "PC3", "PC4", "PC5", "PC6", "PC7", "PC8", "PC9", "PC10" 


```{r echo=FALSE}
#Exploring histogram of the composite score
hist(age7$reading_composite)

```

```{r echo=FALSE}
#Adjusting for  sex, standardising the score again
pca7score = lm(data=age7, reading_composite ~ sex , na.action=na.exclude)
age7$pca7score <- rstandard(pca7score)

```


```{r echo=FALSE}
#Checking the histogram again, looks better
hist(age7$pca7score)
```

```{r}
# Count the number of values in pca7score that are less than -3
count_below_neg3 <- sum(age7$pca7score < -3)

# Display the result
count_below_neg3
```
```{r}
# List all values in pca7score that are less than -3
values_below_neg3 <- age7$pca7score[age7$pca7score < -3]

# Display the result
values_below_neg3
```


```{r echo=FALSE}
#Model 1, regressing only on PRS
age7_m1 <- lm(pca7score ~ Std_PRS +  Array + PC1 + PC2 + PC3 + PC4 +PC5 + PC6 +PC7 +PC8 + PC9 +PC10 , data = age7, na.action =na.exclude)
summary(age7_m1)
```

```{r}
library(boot)

# Define a function to calculate R-squared using the existing model formula
rsq <- function(data, indices) {
  d <- data[indices, ]  # Resample the data
  fit <- lm(formula(age7_m1), data = d)  # Use formula from existing model with resampled data
  summary(fit)$r.squared
}

# Run bootstrapping
set.seed(123)  # For reproducibility
results <- boot(data = age7, statistic = rsq, R = 1000)  # Use the correct dataset

# Calculate and display the original R-squared
original_rsq <- summary(age7_m1)$r.squared
print(paste("Original R-squared:", round(original_rsq, 2)))

# Get 95% confidence interval for the bootstrapped R-squared values
ci <- boot.ci(results, type = "perc")
print(ci)


```


```{r}
library(parameters)
standardized_output <- standardize_parameters(age7_m1)
print(standardized_output)
```


```{r}
#Interaction model
age7_m2 <- lm(pca7score ~ Std_PRS * scale(SES) + Array + PC1 + PC2 + PC3 + PC4 +PC5 + PC6 +PC7 +PC8 + PC9 +PC10 , data = age7, na.action =na.exclude)
summary(age7_m2)

```
```{r}
standardized_output2 <- standardize_parameters(age7_m2)
print(standardized_output2)
```

```{r}
library(simr)
#Power calculations
# Parameters
n_sim <- 1000
effect_sizes <- c(0.02, 0.05, 0.075, 0.1)  # Different effect sizes
n_total <- 5712                            # Total sample size
results <- data.frame(effect_size = effect_sizes, power = NA)  # To store results

# Loop through each effect size
set.seed(123)  # For reproducibility
for (j in seq_along(effect_sizes)) {
  interaction_effect <- effect_sizes[j]  # Current effect size
  p_values <- numeric(n_sim)             # To store p-values for this effect size
  
  # Simulate data and fit the model repeatedly
  for (i in 1:n_sim) {
    # Simulate data
    data <- data.frame(
      std_prs = rnorm(n_total, mean = 0, sd = 1),  # Polygenic score predictor
      SES = rnorm(n_total, mean = 0, sd = 1)       # SES predictor
    )
    # Simulate the outcome with interaction effect
    data$pca7score <- interaction_effect * data$std_prs * data$SES + 
      rnorm(n_total, mean = 0, sd = 1)  # Residual noise
    
    # Fit the linear model
    model <- lm(pca7score ~ std_prs * SES, data = data, na.action = na.exclude)
    
    # Extract p-value for the interaction effect
    p_values[i] <- summary(model)$coefficients["std_prs:SES", 4]
  }
  
  # Calculate power for this effect size
  results$power[j] <- mean(p_values < 0.05)
}

# Display results
print(results)
```


```{r}
#Code for getting CIs
rsq <- function(data, indices) {
  d <- data[indices, ]  # Resample the data
  fit <- lm(formula(age7_m2), data = d)  # Use formula from existing model with resampled data
  summary(fit)$r.squared
}

# Run bootstrapping
set.seed(123)  # For reproducibility
results <- boot(data = age7, statistic = rsq, R = 1000)  # Use the correct dataset

# Calculate and display the original R-squared
original_rsq <- summary(age7_m2)$r.squared
print(paste("Original R-squared:", round(original_rsq, 2)))

# Get 95% confidence interval for the bootstrapped R-squared values
ci <- boot.ci(results, type = "perc")
print(ci)

```

```{r echo=FALSE}
#Creating dataset for age 16 model
age16 <- ncds_full[c("iid", "IID", "Pt_1", "Pt_5e.08", "sex", "Array", "N2928", "N2199", "N2245", "SES", "Std_PRS" )]
age16 <- merge(age16, ncds_ancestry, by = "iid")
```


```{r echo=FALSE}
#Tidying up that dataset to match PCA dataset
age16$N2928<- na_if(age16$N2928, -1)
age16$N2245<- na_if(age16$N2245, -1)
age16$N2245<- na_if(age16$N2245, 6)
age16 <- age16[complete.cases(age16[ , c('N2928', 'N2245')]), ] 
age16$SES<- na_if(age16$SES, 0)
age16 <- 
  age16 %>% mutate(
    reading_composite16 = age16pca$scores[,1],
    std_prs = scale(Pt_1),
    std_prs2 = scale(Pt_5e.08)
  )

```


```{r echo=FALSE}
#Adjusting and standardising the pca score
pca16score_adj = lm(reading_composite16 ~ sex, data= age16, na.action=na.exclude)
age16$pca16score <- rstandard(pca16score_adj)
age16$SES<- na_if(age16$SES, 0)

```

```{r echo=FALSE}
#Checking the distribution of PCA scores
hist(age16$pca16score)
```

```{r echo-FALSE}
#Prettier histogram
ggplot(data=age16, aes(x=pca16score))+
  geom_histogram(fill='deeppink3', color = 'black')+
  labs(title="Histogram of residuals", x="Residuals", y="Frequency")
  
```

```{r}
age16_m <- lm(pca16score ~ Std_PRS +  Array + PC1 + PC2 + PC3 + PC4 +PC5 + PC6 +PC7 +PC8 + PC9 +PC10 ,data = age16, na.action =na.exclude)
summary(age16_m)
```
```{r}
standardized_output3 <- standardize_parameters(age16_m)
print(standardized_output3)
```

```{r}
#Code for getting CIs for age 16 model
rsq <- function(data, indices) {
  d <- data[indices, ]  # Resample the data
  fit <- lm(formula(age16_m), data = d)  # Use formula from existing model with resampled data
  summary(fit)$r.squared
}

# Run bootstrapping
set.seed(123)  # For reproducibility
results <- boot(data = age16, statistic = rsq, R = 1000)  # Use the correct dataset

# Calculate and display the original R-squared
original_rsq <- summary(age16_m)$r.squared
print(paste("Original R-squared:", round(original_rsq, 2)))

# Get 95% confidence interval for the bootstrapped R-squared values
ci <- boot.ci(results, type = "perc")
print(ci)
```


```{r echo=FALSE}
#Interaction model for age 16
age16_m1 <- lm(pca16score ~ Std_PRS * scale(SES) +  Array + PC1 + PC2 + PC3 + PC4 +PC5 + PC6 +PC7 +PC8 + PC9 +PC10 , data = age16, na.action =na.exclude)
summary(age16_m1)

```

```{r}
standardized_output4 <- standardize_parameters(age16_m1)
print(standardized_output4)
```

```{r}
rsq <- function(data, indices) {
  d <- data[indices, ]  # Resample the data
  fit <- lm(formula(age16_m1), data = d)  # Use formula from existing model with resampled data
  summary(fit)$r.squared
}

# Run bootstrapping
set.seed(123)  # For reproducibility
results <- boot(data = age16, statistic = rsq, R = 1000)  # Use the correct dataset

# Calculate and display the original R-squared
original_rsq <- summary(age16_m1)$r.squared
print(paste("Original R-squared:", round(original_rsq, 2)))

# Get 95% confidence interval for the bootstrapped R-squared values
ci <- boot.ci(results, type = "perc")
print(ci)

```

```{r}
#Power calculations for age 16 subsample
n_sim <- 1000
effect_sizes <- c(0.02, 0.05, 0.075, 0.1)  # Different effect sizes
n_total <- 4809                            # Total sample size
results <- data.frame(effect_size = effect_sizes, power = NA)  # To store results

# Loop through each effect size
set.seed(123)  # For reproducibility
for (j in seq_along(effect_sizes)) {
  interaction_effect <- effect_sizes[j]  # Current effect size
  p_values <- numeric(n_sim)             # To store p-values for this effect size
  
  # Simulate data and fit the model repeatedly
  for (i in 1:n_sim) {
    # Simulate data
    data <- data.frame(
      std_prs = rnorm(n_total, mean = 0, sd = 1),  # Polygenic score predictor
      SES = rnorm(n_total, mean = 0, sd = 1)       # SES predictor
    )
    # Simulate the outcome with interaction effect
    data$pca16score <- interaction_effect * data$std_prs * data$SES + 
      rnorm(n_total, mean = 0, sd = 1)  # Residual noise
    
    # Fit the linear model
    model <- lm(pca16score ~ std_prs * SES, data = data, na.action = na.exclude)
    
    # Extract p-value for the interaction effect
    p_values[i] <- summary(model)$coefficients["std_prs:SES", 4]
  }
  
  # Calculate power for this effect size
  results$power[j] <- mean(p_values < 0.05)
}

# Display results
print(results)
```


```{r echo=FALSE}
# Average Dyslexia PRS, PCA score, standard deviation, and number of observations in each SES group

age16 %>%
  filter(!is.na(std_prs), !is.na(SES)) %>%  # Remove rows where std_prs or SES is NA
  group_by(SES) %>%
  summarise(
    AverageDyslexiaPRS = round(mean(std_prs), 2),
    SD_DyslexiaPRS = round(sd(std_prs), 2),              
    Number_of_observations = n_distinct(IID)
  )
```


```{r echo=FALSE}


```{r}
citation("stats")

```


```{r}
citation("psych")
```
